# Supplementary material for: Inducible knockout of Clec16a in mice results in sensory neurodegeneration
Source: Sci Rep. 2021 Apr 29;11:9319. doi: 10.1038/s41598-021-88895-0 (PMC8084945; doi:10.1038/s41598-021-88895-0)
Supplement: Supplementary file 1 — Supplementary Table 1. [file 41598_2021_88895_MOESM1_ESM.xlsx]

## Sheet: Samples Report for Clec16a-IP
HH652.sf3 11-5-18, Samples report created on 11/05/2018
Experiment: HH652.sf3 4-5-18
Version: unknown
Charge States Calculated: unknown
Deisotoped: unknown
Textual Annotation: unknown
Database Name: the Uniprot_HumanReviewedCanonical_20111024_Con database
	Version: unknown
	Taxonomy: All Entries
	Number of Proteins: 20289
Does database contain common contaminants?: unknown
Search Engine: Sequest
	Version: v.27, rev. 11
	Samples: All Samples
	Fragment Tolerance: 1.00 Da (Monoisotopic)
	Parent Tolerance: 0.054 Da (Monoisotopic) (o120327_HH652_yTSOIgG), 0.085 Da (Monoisotopic) (o120327_HH652_yTSClec16a), 0.086 Da (Monoisotopic) (o120327_HH652_yTSOClec16a), 0.11 Da (Monoisotopic) (o120327_HH652_yTSIgG)
	Fixed Modifications: +57 on C (Carbamidomethyl)
	Variable Modifications: +16 on M (Oxidation)
	Database: the Uniprot_HumanReviewedCanonical_20111024_Con database (unknown version, 20289 entries)
	Digestion Enzyme: Trypsin
	Max Missed Cleavages: 2
	Scaffold Version: Scaffold_3.3.3
		Peptide Thresholds: 80.0% minimum
		Protein Thresholds: 80.0% minimum and 1 peptides minimum
HH652.sf3 4-5-12	MS/MS view
#	Identified Proteins (82/393)	Accession Number	Molecular Weight	Clec16a o120327_HH652_yTSClec16a	Clec16a o120327_HH652_yTSOClec16a	IgG o120327_HH652_yTSIgG	IgG o120327_HH652_yTSOIgG
1	Echinoderm microtubule-associated protein-like 4 OS=Homo sapiens GN=EML4 PE=1 SV=3	Q9HC35	109 kDa	91	73	0	0
2	E3 ubiquitin/ISG15 ligase TRIM25 OS=Homo sapiens GN=TRIM25 PE=1 SV=2	Q14258	71 kDa	71	51	0	0
3	Dynactin subunit 1 OS=Homo sapiens GN=DCTN1 PE=1 SV=3	Q14203	142 kDa	31	30	0	0
4	Myosin-XVIIIa OS=Homo sapiens GN=MYO18A PE=1 SV=3	Q92614	233 kDa	28	23	0	0
5	Echinoderm microtubule-associated protein-like 3 OS=Homo sapiens GN=EML3 PE=1 SV=1	Q32P44	95 kDa	19	19	0	0
6	Protein CLEC16A OS=Homo sapiens GN=CLEC16A PE=2 SV=2	Q2KHT3	118 kDa	12	23	0	0
7	Rho GTPase-activating protein 4 OS=Homo sapiens GN=ARHGAP4 PE=1 SV=2	P98171	105 kDa	12	24	0	0
8	Keratin, type I cuticular Ha3-I OS=Homo sapiens GN=KRT33A PE=1 SV=2	O76009	46 kDa	0	103	0	0
9	Keratin, type I cuticular Ha4 - Homo sapiens (Human)	CON_O76011	45 kDa	0	71	0	0
10	Alpha-centractin OS=Homo sapiens GN=ACTR1A PE=1 SV=1	P61163	43 kDa	17	10	0	0
11	Keratin, type I cuticular Ha5 - Homo sapiens (Human)	CON_Q92764 (+1)	48 kDa	9	37	0	0
12	Dynactin subunit 2 OS=Homo sapiens GN=DCTN2 PE=1 SV=4	Q13561	44 kDa	8	8	0	0
13	Structural maintenance of chromosomes protein 1A OS=Homo sapiens GN=SMC1A PE=1 SV=2	Q14683	143 kDa	3	12	0	0
14	Ceruloplasmin OS=Homo sapiens GN=CP PE=1 SV=1	P00450	122 kDa	8	5	0	0
15	DNA repair protein XRCC1 OS=Homo sapiens GN=XRCC1 PE=1 SV=2	P18887	69 kDa	8	4	0	0
16	DNA ligase 3 OS=Homo sapiens GN=LIG3 PE=1 SV=2	P49916	113 kDa	12	0	0	0
17	Putative keratin-associated protein ENSP00000381495 OS=Homo sapiens PE=3 SV=2	A8MTN3 (+3)	13 kDa	0	11	0	0
18	Complement C4-A OS=Homo sapiens GN=C4A PE=1 SV=1	P0C0L4 (+1)	193 kDa	5	6	0	0
19	U5 small nuclear ribonucleoprotein 200 kDa helicase OS=Homo sapiens GN=SNRNP200 PE=1 SV=2	O75643	245 kDa	4	7	0	0
20	Keratin type II cuticular Hb1 - Homo sapiens (Human)	CON_Q14533	55 kDa	0	229	0	0
21	Keratin type II cuticular Hb2 - Homo sapiens (Human)	CON_Q9NSB4	57 kDa	12	0	0	0
22	Keratin, type I cuticular Ha8 OS=Homo sapiens GN=KRT38 PE=2 SV=3	O76015	50 kDa	0	16	0	0
23	Actin-related protein 3 OS=Homo sapiens GN=ACTR3 PE=1 SV=3	P61158	47 kDa	6	0	0	0
24	Translation initiation factor eIF-2B subunit epsilon OS=Homo sapiens GN=EIF2B5 PE=1 SV=3	Q13144	80 kDa	4	5	0	0
25	Keratin type II cuticular Hb3 - Homo sapiens (Human)	CON_P78385	54 kDa	0	217	0	0
26	Cleavage and polyadenylation specificity factor subunit 6 OS=Homo sapiens GN=CPSF6 PE=1 SV=2	Q16630	59 kDa	4	3	0	0
27	Serum albumin OS=Homo sapiens GN=ALB PE=1 SV=2	P02768	69 kDa	10	11	0	0
28	Keratin, type I cytoskeletal 17 OS=Homo sapiens GN=KRT17 PE=1 SV=2	Q04695	48 kDa	0	52	0	0
29	Ig heavy chain V-III region GA OS=Homo sapiens PE=1 SV=1	P01769	13 kDa	3	0	0	0
30	Serine/threonine-protein phosphatase PP1-beta catalytic subunit OS=Homo sapiens GN=PPP1CB PE=1 SV=3	P62140	37 kDa	0	5	0	0
31	Probable E3 ubiquitin-protein ligase MYCBP2 OS=Homo sapiens GN=MYCBP2 PE=1 SV=3	O75592	510 kDa	0	4	0	0
32	Translation initiation factor eIF-2B subunit beta OS=Homo sapiens GN=EIF2B2 PE=1 SV=3	P49770	39 kDa	2	4	0	0
33	Tryptophanyl-tRNA synthetase, mitochondrial OS=Homo sapiens GN=WARS2 PE=1 SV=1	Q9UGM6	40 kDa	5	2	0	0
34	Cytoskeleton-associated protein 2 OS=Homo sapiens GN=CKAP2 PE=1 SV=1	Q8WWK9	77 kDa	2	4	0	0
35	Keratin, type I cuticular Ha3-II - Homo sapiens (Human)	CON_Q14525	46 kDa	0	82	0	0
36	Keratin, type I cuticular Ha3-II OS=Homo sapiens GN=KRT33B PE=1 SV=3	Q14525	46 kDa	0	85	0	0
37	Serine-threonine kinase receptor-associated protein OS=Homo sapiens GN=STRAP PE=1 SV=1	Q9Y3F4	38 kDa	4	0	0	0
38	Keratin-associated protein 4-6 OS=Homo sapiens GN=KRTAP4-6 PE=2 SV=3	Q9BYQ5	21 kDa	0	6	0	0
39	Myosin-If OS=Homo sapiens GN=MYO1F PE=1 SV=3	O00160	125 kDa	2	0	0	0
40	Protein S100-A9 OS=Homo sapiens GN=S100A9 PE=1 SV=1	P06702	13 kDa	0	4	0	0
41	Lon protease homolog, mitochondrial OS=Homo sapiens GN=LONP1 PE=1 SV=2	P36776	106 kDa	0	4	0	0
42	Laminin subunit alpha-2 OS=Homo sapiens GN=LAMA2 PE=1 SV=4	P24043	344 kDa	1	0	0	0
43	tRNA (cytosine(34)-C(5))-methyltransferase OS=Homo sapiens GN=NSUN2 PE=1 SV=2	Q08J23	86 kDa	0	4	0	0
44	Keratin-associated protein 3-1 OS=Homo sapiens GN=KRTAP3-1 PE=1 SV=1	Q9BYR8	11 kDa	0	5	0	0
45	Myosin-14 OS=Homo sapiens GN=MYH14 PE=1 SV=2	Q7Z406	228 kDa	30	0	0	0
46	Regulator of chromosome condensation OS=Homo sapiens GN=RCC1 PE=1 SV=1	P18754	45 kDa	2	2	0	0
47	DNA topoisomerase 2-binding protein 1 OS=Homo sapiens GN=TOPBP1 PE=1 SV=3	Q92547	171 kDa	1	0	0	0
48	ATP-dependent DNA helicase Q1 OS=Homo sapiens GN=RECQL PE=1 SV=3	P46063	73 kDa	3	0	0	0
49	Proteasome subunit alpha type-6 OS=Homo sapiens GN=PSMA6 PE=1 SV=1	P60900	27 kDa	3	0	0	0
50	Dynactin subunit 3 OS=Homo sapiens GN=DCTN3 PE=1 SV=1	O75935	21 kDa	2	0	0	0
51	Calcium/calmodulin-dependent protein kinase type II subunit delta OS=Homo sapiens GN=CAMK2D PE=1 SV=3	Q13557	56 kDa	0	3	0	0
52	Keratin, type I cytoskeletal 13 OS=Homo sapiens GN=KRT13 PE=1 SV=4	P13646	50 kDa	31	0	0	0
53	Neurofilament medium polypeptide OS=Homo sapiens GN=NEFM PE=1 SV=3	P07197	102 kDa	3	0	0	0
54	Actin-related protein 2/3 complex subunit 3 OS=Homo sapiens GN=ARPC3 PE=1 SV=3	O15145	21 kDa	2	0	0	0
55	Dedicator of cytokinesis protein 11 OS=Homo sapiens GN=DOCK11 PE=1 SV=2	Q5JSL3	238 kDa	1	0	0	0
56	Leucine zipper protein 1 OS=Homo sapiens GN=LUZP1 PE=1 SV=2	Q86V48	120 kDa	0	2	0	0
57	Calmodulin OS=Homo sapiens GN=CALM1 PE=1 SV=2	P62158	17 kDa	0	1	0	0
58	Liprin-alpha-1 OS=Homo sapiens GN=PPFIA1 PE=1 SV=1	Q13136	136 kDa	0	1	0	0
59	Beta-centractin OS=Homo sapiens GN=ACTR1B PE=1 SV=1	P42025	42 kDa	9	0	0	0
60	Centrosomal protein of 170 kDa OS=Homo sapiens GN=CEP170 PE=1 SV=1	Q5SW79	175 kDa	3	0	0	0
61	Dynactin subunit 4 OS=Homo sapiens GN=DCTN4 PE=1 SV=1	Q9UJW0	52 kDa	3	0	0	0
62	Pre-mRNA-processing-splicing factor 8 OS=Homo sapiens GN=PRPF8 PE=1 SV=2	Q6P2Q9	274 kDa	0	3	0	0
63	Translation initiation factor eIF-2B subunit delta OS=Homo sapiens GN=EIF2B4 PE=1 SV=2	Q9UI10	58 kDa	0	3	0	0
64	Activating signal cointegrator 1 complex subunit 3 OS=Homo sapiens GN=ASCC3 PE=1 SV=3	Q8N3C0	251 kDa	0	2	0	0
65	Cleavage and polyadenylation specificity factor subunit 5 OS=Homo sapiens GN=NUDT21 PE=1 SV=1	O43809	26 kDa	0	2	0	0
66	X-ray repair cross-complementing protein 5 OS=Homo sapiens GN=XRCC5 PE=1 SV=3	P13010	83 kDa	2	0	0	0
67	Translation initiation factor eIF-2B subunit alpha OS=Homo sapiens GN=EIF2B1 PE=1 SV=1	Q14232	34 kDa	0	2	0	0
68	Rho GTPase-activating protein 17 OS=Homo sapiens GN=ARHGAP17 PE=1 SV=1	Q68EM7	95 kDa	2	0	0	0
69	Kinesin-like protein KIFC1 OS=Homo sapiens GN=KIFC1 PE=1 SV=2	Q9BW19	74 kDa	0	2	0	0
70	Translation initiation factor eIF-2B subunit gamma OS=Homo sapiens GN=EIF2B3 PE=1 SV=1	Q9NR50	50 kDa	0	2	0	0
71	Gamma-enolase OS=Homo sapiens GN=ENO2 PE=1 SV=3	P09104	47 kDa	2	0	0	0
72	Keratin, type I cuticular Ha2 - Homo sapiens (Human)	CON_Q14532	50 kDa	0	20	0	0
73	Uncharacterized protein KIAA1109 OS=Homo sapiens GN=KIAA1109 PE=1 SV=2	Q2LD37	555 kDa	0	2	0	0
74	Ig heavy chain V-III region TIL OS=Homo sapiens PE=1 SV=1	P01765	12 kDa	0	1	0	0
75	Protein kinase C-binding protein 1 OS=Homo sapiens GN=ZMYND8 PE=1 SV=2	Q9ULU4	132 kDa	1	0	0	0
76	Arf-GAP with GTPase, ANK repeat and PH domain-containing protein 2 OS=Homo sapiens GN=AGAP2 PE=1 SV=2	Q99490	125 kDa	0	1	0	0
77	Sodium/hydrogen exchanger 10 OS=Homo sapiens GN=SLC9A10 PE=2 SV=2	Q4G0N8	135 kDa	0	1	0	0
78	Complement C3 OS=Homo sapiens GN=C3 PE=1 SV=2	P01024	187 kDa	1	0	0	0
79	Tyrosine-protein phosphatase non-receptor type 23 OS=Homo sapiens GN=PTPN23 PE=1 SV=1	Q9H3S7	179 kDa	0	1	0	0
80	Dynein heavy chain 7, axonemal OS=Homo sapiens GN=DNAH7 PE=1 SV=2	Q8WXX0	461 kDa	0	1	0	0
81	Calcium-binding protein 4 OS=Homo sapiens GN=CABP4 PE=1 SV=2	P57796	30 kDa	1	0	0	0
82	Protein ECT2 OS=Homo sapiens GN=ECT2 PE=1 SV=3	Q9H8V3	100 kDa	0	1	0	0
END OF FILE
